# Supplementary material for: Genome-Wide Identification and Expression Analysis of Growth-Regulating Factor Family in Sweet Potato and Its Two Relatives
Source: Genes (Basel). 2024 Aug 12;15(8):1064. doi: 10.3390/genes15081064 (PMC11353427; doi:10.3390/genes15081064)
Supplement: Supplementary file 1 [file genes-15-01064-s001.zip]

Archive with 2 entries (2 files):
- Supplemental data.xlsx
- Supplemental figure.pdf
