# Supplementary material for: Genome-Wide Identification and Expression Analysis of Growth-Regulating Factor Family in Sweet Potato and Its Two Relatives
Source: Genes (Basel). 2024 Aug 12;15(8):1064. doi: 10.3390/genes15081064 (PMC11353427; doi:10.3390/genes15081064)
Supplement: Supplementary file 1 [file genes-15-01064-s001.zip › Supplemental data.xlsx]

## Sheet: Sheet1
Table S1. Chromosomal localization of GRFs in I.batatas, I.trifida and I.triloba.
Species	Gene ID	Gene name	Chr.	Strand	Gene-start	Gene-end
I.batatas	g1569	IbGRF1	LG1	+	9664710	9671179
	g17169	IbGRF2	LG5	+	3549683	3553652
	g20695	IbGRF3	LG5	+	29568880	29571781
	g29088	IbGRF4	LG7	-	27883753	27886802
	g30397	IbGRF5	LG8	-	6861379	6866369
	g35028	IbGRF6	LG9	-	6861379	6866369
	g38774	IbGRF7	LG10	-	4141142	4145521
	g41966	IbGRF8	LG11	-	3705074	3712942
	g58149	IbGRF9	LG14	+	9664710	9671179
	g60722	IbGRF10	LG15	-	5278210	5283616
I.trifida	itf01g32940.t1	ItfGRF1	Chr01	+	30445658	30448841
	itf03g17480.t1	ItfGRF2	Chr03	-	13847101	13850421
	itf03g31130.t1	ItfGRF3	Chr03	-	28181729	28184484
	itf05g06890.t1	ItfGRF4	Chr05	+	7004690	7006955
	itf06g20580.t1	ItfGRF5	Chr06	+	22326330	22330836
	itf08g02280.t1	ItfGRF6	Chr08	+	1586730	1589845
	itf08g05220.t1	ItfGRF7	Chr08	-	3512350	3515688
	itf09g13810.t1	ItfGRF8	Chr09	-	8499003	8501281
	itf10g16530.t1	ItfGRF9	Chr10	+	18855856	18857864
	itf11g01000.t1	ItfGRF10	Chr11	-	454926	456904
	itf12g04480.t1	ItfGRF11	Chr12	+	2700014	2703331
	itf12g26550.t1	ItfGRF12	Chr12	+	23476525	23478662
I.triloba	itb01g32730.t1	ItbGRF1	Chr01	+	36147688	36151042
	itb03g09100.t2	ItbGRF2	Chr03	+	6974706	6977446
	itb03g18240.t2	ItbGRF3	Chr03	-	16564537	16567243
	itb05g06520.t1	ItbGRF4	Chr05	+	6975056	6977495
	itb06g18970.t1	ItbGRF5	Chr06	+	22476183	22480805
	itb08g02310.t1	ItbGRF6	Chr08	+	1846567	1850053
	itb08g05420.t2	ItbGRF7	Chr08	-	4451491	4455116
	itb09g14730.t1	ItbGRF8	Chr09	-	9973427	9977127
	itb10g16700.t1	ItbGRF9	Chr10	+	22983273	22985485
	itb11g00920.t2	ItbGRF10	Chr11	-	393577	396216
	itb12g04660.t1	ItbGRF11	Chr12	+	3090185	3093578
	itb12g26970.t1	ItbGRF12	Chr12	+	27616909	27618983
Table S2. Ka/Ks analysis and predicted divergence time in I.batatas, I.trifida and I.triloba
Seq_1	Seq_2	Ka	Ks	Ka/Ks	T(Mya)	Duplication Type	Type of Selection
IbGRF7	IbGRF8	0.196	1.184	0.165	227.692	Segmental	Purify Selection
IbGRF7	IbGRF2	0.44	2.26	0.195	434.615	Segmental	Purify Selection
IbGRF8	IbGRF2	0.424	2.966	0.143	570.385	Segmental	Purify Selection
IbGRF8	IbGRF4	0.423	2.3	0.184	442.308	Segmental	Purify Selection
IbGRF2	IbGRF4	0.24	0.86	0.28	165.385	Segmental	Purify Selection
IbGRF3	IbGRF6	0.774	1.918	0.404	368.846	Segmental	Purify Selection
ItfGRF1	ItfGRF7	0.195269	1.10277	0.177072	212.071	Segmental	Purify Selection
ItfGRF1	ItfGRF11	0.416782	2.92307	0.142584	562.128	Segmental	Purify Selection
ItfGRF2	ItfGRF4	0.186603	0.752703	0.24791	144.751	Segmental	Purify Selection
ItfGRF3	ItfGRF7	0.419146	1.50954	0.277666	290.295	Segmental	Purify Selection
ItfGRF3	ItfGRF11	0.231134	0.817294	0.282803	157.172	Segmental	Purify Selection
ItfGRF5	ItfGRF6	0.12605	0.667544	0.188826	128.374	Segmental	Purify Selection
ItfGRF7	ItfGRF11	0.436834	2.08943	0.209068	401.814	Segmental	Purify Selection
ItfGRF9	ItfGRF12	0.715514	3.47293	0.206026	667.871	Segmental	Purify Selection
ItbGRF1	ItbGRF2	0.403513	2.34682	0.17194	451.312	Segmental	Purify Selection
ItbGRF1	ItbGRF7	0.178475	1.14946	0.155269	221.05	Segmental	Purify Selection
ItbGRF1	ItbGRF11	0.43264	3.17197	0.136395	609.994	Segmental	Purify Selection
ItbGRF3	ItbGRF4	0.170535	0.720418	0.236717	138.542	Segmental	Purify Selection
ItbGRF2	ItbGRF7	0.405421	1.71337	0.236622	329.495	Segmental	Purify Selection
ItbGRF2	ItbGRF11	0.250404	0.875026	0.286167	168.274	Segmental	Purify Selection
ItbGRF5	ItbGRF6	0.127715	0.770672	0.165719	148.206	Segmental	Purify Selection
ItbGRF7	ItbGRF11	0.466852	2.06591	0.225979	397.291	Segmental	Purify Selection
ItbGRF9	ItbGRF12	0.652758	1.78213	0.36628	342.717	Segmental	Purify Selection
Table S3. The qPCR primers of I. batatas
Gene name	IbGRF1
Forward primer	ATGCCTGTCCCTCCTGATCT
Reverse primer	CCCTGGCTCTGGGTCTATCT
Gene name	IbGRF2
Forward primer	CCCACGGATCTGGGAAGAAG
Reverse primer	TCCAGCTCCATCCACTGAGA
Gene name	IbGRF3
Forward primer	CTGGCGGAGCTAACGAGAAT
Reverse primer	ACCTCCCCGGCTCTAAATCT
Gene name	IbGRF4
Forward primer	GGTGCTCGAGAGATGCTGTT
Reverse primer	TTGTGTTGCTTCGGGATGGA
Gene name	IbGRF5
Forward primer	TGAAAAGGATGGGTCGCCAA
Reverse primer	CGTGTGGAACAACGCTCTTG
Gene name	IbGRF6
Forward primer	GGGGAGCGGAGAAAGGAGT
Reverse primer	CGGCCGGAAACTTCAAATCC
Gene name	IbGRF7
Forward primer	TCTGGGGCTAATCATGCTGC
Reverse primer	CACTCAACCCTGCAACTCCA
Gene name	IbGRF8
Forward primer	GCTGCAACTATGCTGATGCC
Reverse primer	AAGTGAATGGCGGGTTTTGC
Gene name	IbGRF9
Forward primer	TGATGCAAGCAGGGTACTGG
Reverse primer	ATGGGCCGCTGTTTTCCATA
Gene name	IbGRF10
Forward primer	GAGTGGGACTTCGACTTCGG
Reverse primer	GAGCACCTCCACTTCTTCCC
Table S4. The accession number of I. batatasin GenBank Banklt
Sequence ID	Accession Number
IbGRF1	PP886182
IbGRF2	PP886177
IbGRF3	PP886180
IbGRF4	PP886181
IbGRF5	PP886185
IbGRF6	PP886184
IbGRF7	PP886178
IbGRF8	PP886176
IbGRF9	PP886183
IbGRF10	PP886179
